# Supplementary material for: Notes on the genus Pedionis Hamilton (Hemiptera, Cicadellidae, Macropsinae), and with description of two new species from China
Source: Zookeys. 2011 May 10;(96):1–10. doi: 10.3897/zookeys.96.1495 (PMC3095133; doi:10.3897/zookeys.96.1495)
Supplement: XML Treatment for Pedionis [file zookeys.96.1495-treatment1.xml]

<!DOCTYPE tp:taxon-treatment
  PUBLIC "-//TaxonX//DTD Taxonomic Treatment Publishing DTD v0 20100105//EN" "tax-treatment-NSO.dtd">
<tp:taxon-treatment xmlns:tp="http://www.plazi.org/taxpub"><tp:treatment-meta><mixed-citation publication-type="journal"><person-group><name><surname>Li</surname><given-names>Hu</given-names></name><name><surname>Dai</surname><given-names>Renhuai</given-names></name><name><surname>Li</surname><given-names>Zizhong</given-names></name></person-group><article-title>
                Notes on the genus <italic>Pedionis</italic> Hamilton (Hemiptera, Cicadellidae, Macropsinae), and with description of two new species from China
                </article-title><source>Zookeys</source><day>10</day><month>5</month><year>2011</year><volume>2011</volume><issue>96</issue><fpage>1</fpage><lpage>10</lpage><pub-id pub-id-type="doi">10.3897/zookeys.96.1495</pub-id></mixed-citation></tp:treatment-meta><tp:nomenclature><label>Genus</label><tp:taxon-name>
                        <tp:taxon-name-part taxon-name-part-type="genus">Pedionis</tp:taxon-name-part>
                    </tp:taxon-name><tp:taxon-authority>Hamilton</tp:taxon-authority><tp:nomenclature-citation-list><tp:nomenclature-citation><tp:taxon-name>Pedionis</tp:taxon-name><comment><xref ref-type="bibr" rid="B4">Hamilton 1980</xref>: 891.</comment></tp:nomenclature-citation></tp:nomenclature-citation-list></tp:nomenclature><tp:treatment-sec sec-type="Type species"><title>Type species:</title><p> <italic><tp:taxon-name>Pediopsis garuda</tp:taxon-name></italic> Distant, 1916.</p></tp:treatment-sec><tp:treatment-sec sec-type="Diagnosis"><title>Diagnosis.</title><p>Following <xref ref-type="bibr" rid="B4">Hamilton (1980)</xref>.</p></tp:treatment-sec><tp:taxon-treatment><tp:treatment-meta><mixed-citation publication-type="journal"><person-group><name><surname>Li</surname><given-names>Hu</given-names></name><name><surname>Dai</surname><given-names>Renhuai</given-names></name><name><surname>Li</surname><given-names>Zizhong</given-names></name></person-group><article-title>
                Notes on the genus <italic>Pedionis</italic> Hamilton (Hemiptera, Cicadellidae, Macropsinae), and with description of two new species from China
                </article-title><source>Zookeys</source><day>10</day><month>5</month><year>2011</year><volume>2011</volume><issue>96</issue><fpage>1</fpage><lpage>10</lpage><pub-id pub-id-type="doi">10.3897/zookeys.96.1495</pub-id></mixed-citation></tp:treatment-meta><tp:nomenclature><label>Subgenus</label><tp:taxon-name>
                            <tp:taxon-name-part taxon-name-part-type="genus">Pedionis</tp:taxon-name-part>
                            <tp:taxon-name-part taxon-name-part-type="subgenus"> (Pedionis) </tp:taxon-name-part>
                        </tp:taxon-name><tp:taxon-authority>Hamilton</tp:taxon-authority><tp:nomenclature-citation-list><tp:nomenclature-citation><tp:taxon-name>Pedionis (Pedionis)</tp:taxon-name><comment><xref ref-type="bibr" rid="B4">Hamilton 1980</xref>: 892.</comment></tp:nomenclature-citation></tp:nomenclature-citation-list></tp:nomenclature><tp:treatment-sec sec-type="Type species"><title>Type species:</title><p> <italic><tp:taxon-name>Pediopsis garuda</tp:taxon-name></italic> Distant, 1916: 239.</p></tp:treatment-sec><tp:treatment-sec sec-type="Diagnosis"><title>Diagnosis.</title><p>Following <xref ref-type="bibr" rid="B4">Hamilton (1980)</xref>.</p></tp:treatment-sec><tp:treatment-sec sec-type="Distribution"><title>Distribution.</title><p>Oriental region, Palaearctic region, Northern Australia.</p></tp:treatment-sec></tp:taxon-treatment><tp:taxon-treatment><tp:treatment-meta><mixed-citation publication-type="journal"><person-group><name><surname>Li</surname><given-names>Hu</given-names></name><name><surname>Dai</surname><given-names>Renhuai</given-names></name><name><surname>Li</surname><given-names>Zizhong</given-names></name></person-group><article-title>
                Notes on the genus <italic>Pedionis</italic> Hamilton (Hemiptera, Cicadellidae, Macropsinae), and with description of two new species from China
                </article-title><source>Zookeys</source><day>10</day><month>5</month><year>2011</year><volume>2011</volume><issue>96</issue><fpage>1</fpage><lpage>10</lpage><pub-id pub-id-type="doi">10.3897/zookeys.96.1495</pub-id></mixed-citation></tp:treatment-meta><tp:nomenclature><label>Subgenus</label><tp:taxon-name>
                            <tp:taxon-name-part taxon-name-part-type="genus">Pedionis</tp:taxon-name-part>
                            <tp:taxon-name-part taxon-name-part-type="subgenus"> (Thyia) </tp:taxon-name-part>
                        </tp:taxon-name><tp:taxon-authority>Hamilton</tp:taxon-authority><tp:nomenclature-citation-list><tp:nomenclature-citation><tp:taxon-name>Pedionis (Thyia)</tp:taxon-name><comment><xref ref-type="bibr" rid="B4">Hamilton 1980</xref>: 894.</comment></tp:nomenclature-citation></tp:nomenclature-citation-list></tp:nomenclature><tp:treatment-sec sec-type="Type species"><title>Type species:</title><p> <italic><tp:taxon-name>Macropsis thyia</tp:taxon-name></italic> Kirkaldy, 1907: 36.</p></tp:treatment-sec><tp:treatment-sec sec-type="Diagnosis"><title>Diagnosis.</title><p>Following <xref ref-type="bibr" rid="B4">Hamilton (1980)</xref>.</p></tp:treatment-sec><tp:treatment-sec sec-type="Distribution"><title>Distribution.</title><p>Northern Australia.</p><!--PageBreak--></tp:treatment-sec></tp:taxon-treatment><tp:treatment-sec sec-type="Key to male species of genus Pedionis (except P. (Pedionis) oeroe and P. (Pedionis) thyia)"><title>Key to male species of genus Pedionis (except P. (Pedionis) oeroe and P. (Pedionis) thyia)</title><p><bold>Notes:</bold> Thespecies <italic><tp:taxon-name>Pedionis (Pedionis) oeroe</tp:taxon-name></italic> should belong to the subgenus <italic><tp:taxon-name>Pedionis</tp:taxon-name></italic> by tegmina with only 2 subapical cells and veins dark fuscous multiannulate with whitish according to the original description, but no male genitalia manuscript (<xref ref-type="bibr" rid="B6">Kirkaldy 1907</xref>), the species <italic><tp:taxon-name>Pedionis (Pedionis) thyia</tp:taxon-name></italic> is distinguished from others by amount of anteapical cells (non-genitalic characters), therefore, the key don’t encompass these two species.</p><table-wrap content-type="key" position="anchor" orientation="portrait"><table><tbody><tr><td rowspan="1" colspan="1">1</td><td rowspan="1" colspan="1">Aedeagal shaft without any processes (<xref ref-type="fig" rid="F1">Figs 9–10, 15–16, 33–34, 37</xref>)</td><td rowspan="1" colspan="1">2</td></tr><tr><td rowspan="1" colspan="1">–</td><td rowspan="1" colspan="1">Aedeagal shaft with 1–2 processes (<xref ref-type="fig" rid="F1">Figs 1–8, 11–14, 17–32, 35–36</xref>, <xref ref-type="fig" rid="F3">47–48</xref>, <xref ref-type="fig" rid="F4">55–56</xref>)</td><td rowspan="1" colspan="1">5</td></tr><tr><td rowspan="1" colspan="1">2</td><td rowspan="1" colspan="1">Aedeagus broader basally and tapering apically (<xref ref-type="fig" rid="F1">Figs 9–10, 33–34</xref>)</td><td rowspan="1" colspan="1">3</td></tr><tr><td rowspan="1" colspan="1">–</td><td rowspan="1" colspan="1">Aedeagus less broader basally and about the end (<xref ref-type="fig" rid="F1">Figs 15–16, 37</xref>)</td><td rowspan="1" colspan="1">4</td></tr><tr><td rowspan="1" colspan="1">3</td><td rowspan="1" colspan="1">Gonopore opening on the apex of adeagal shaft (<xref ref-type="fig" rid="F1">Figs 9–10</xref>)</td><td rowspan="1" colspan="1"><italic><tp:taxon-name>Pedionis (Pedionis) curvata</tp:taxon-name></italic></td></tr><tr><td rowspan="1" colspan="1">–</td><td rowspan="1" colspan="1">Gonopore opening on the subapical of adeagal shaft (<xref ref-type="fig" rid="F1">Figs 33–34</xref>)</td><td rowspan="1" colspan="1"><italic><tp:taxon-name>Pedionis (Pedionis) venosa</tp:taxon-name></italic></td></tr><tr><td rowspan="1" colspan="1">4</td><td rowspan="1" colspan="1">Aedeagal shaft strongly sinuated (<xref ref-type="fig" rid="F1">Fig. 37</xref>)</td><td rowspan="1" colspan="1"><italic><tp:taxon-name>Pedionis (Pedionis) minuta</tp:taxon-name></italic></td></tr><tr><td rowspan="1" colspan="1">–</td><td rowspan="1" colspan="1">Aedeagal shaft less sinuated and with protuberance in middle-dorsal aspect (<xref ref-type="fig" rid="F1">Figs 15–16</xref>)</td><td rowspan="1" colspan="1"><italic><tp:taxon-name>Pedionis (Pedionis) koghiensis</tp:taxon-name></italic></td></tr><tr><td rowspan="1" colspan="1">5</td><td rowspan="1" colspan="1">Aedeagal shaft with one pair of processes (<xref ref-type="fig" rid="F1">Figs 1–8, 17–22, 25–26, 29–30</xref>)</td><td rowspan="1" colspan="1">6</td></tr><tr><td rowspan="1" colspan="1">–</td><td rowspan="1" colspan="1">Aedeagal shaft with two pairs of processes (<xref ref-type="fig" rid="F1">Figs 11–14, 23–24, 27–28, 31–32, 35–36</xref>, <xref ref-type="fig" rid="F3">47–48</xref>, <xref ref-type="fig" rid="F4">55–56</xref>)</td><td rowspan="1" colspan="1">14</td></tr><tr><td rowspan="1" colspan="1">6</td><td rowspan="1" colspan="1">This one pair of processes produced on the apex of aedeagal shaft (<xref ref-type="fig" rid="F1">Figs 3–4, 17–22, 25–26, 29–30</xref>)</td><td rowspan="1" colspan="1">7</td></tr><tr><td rowspan="1" colspan="1">–</td><td rowspan="1" colspan="1">This one pair of processes produced on the subapical of aedeagal shaft (<xref ref-type="fig" rid="F1">Figs 1–2, 5–8</xref>)</td><td rowspan="1" colspan="1">12</td></tr><tr><td rowspan="1" colspan="1">7</td><td rowspan="1" colspan="1">The processes situated on the ventral margin of apical aedeagal shaft (<xref ref-type="fig" rid="F1">Figs 3–4, 17–22, 25–26</xref>)</td><td rowspan="1" colspan="1">8</td></tr><tr><td rowspan="1" colspan="1">–</td><td rowspan="1" colspan="1">The processes situated on the dorsal margin of apical aedeagal shaft (<xref ref-type="fig" rid="F1">Figs 29–30</xref>)</td><td rowspan="1" colspan="1"><italic><tp:taxon-name>Pedionis (Pedionis) stigma</tp:taxon-name></italic></td></tr><tr><td rowspan="1" colspan="1">8</td><td rowspan="1" colspan="1">The apex of aedeagal as arrow-like (<xref ref-type="fig" rid="F1">Figs 17–20</xref>)</td><td rowspan="1" colspan="1">9</td></tr><tr><td rowspan="1" colspan="1">–</td><td rowspan="1" colspan="1">The apex of aedeagal as curved-like or serrated (<xref ref-type="fig" rid="F1">Figs 3–4, 21–22, 25–26</xref>)</td><td rowspan="1" colspan="1">10</td></tr><tr><td rowspan="1" colspan="1">9</td><td rowspan="1" colspan="1">Aedeagal shaft with a bulbous (<xref ref-type="fig" rid="F1">Figs 19–20</xref>)</td><td rowspan="1" colspan="1"><italic><tp:taxon-name>Pedionis (Pedionis) mecota</tp:taxon-name></italic></td></tr><tr><td rowspan="1" colspan="1">–</td><td rowspan="1" colspan="1">Aedeagal shaft without any bulbous, tapering apically (<xref ref-type="fig" rid="F1">Figs 17–18</xref>)</td><td rowspan="1" colspan="1"><italic><tp:taxon-name>Pedionis (Pedionis) lii</tp:taxon-name></italic></td></tr><tr><td rowspan="1" colspan="1">10</td><td rowspan="1" colspan="1">Apex of aedeagal shaft as curved-like (<xref ref-type="fig" rid="F1">Figs 21–22, 25–26</xref>)</td><td rowspan="1" colspan="1">11</td></tr><tr><td rowspan="1" colspan="1">–</td><td rowspan="1" colspan="1">Apex of aedeagal shaft as serrated-like (<xref ref-type="fig" rid="F1">Figs 3–4</xref>)</td><td rowspan="1" colspan="1"><italic><tp:taxon-name>Pedionis (Pedionis) cherraensis</tp:taxon-name></italic></td></tr><tr><td rowspan="1" colspan="1">11</td><td rowspan="1" colspan="1">Aedeagal shaft with a bulge nearly base, the lateral aspect of aedeagus strongly sinuated (<xref ref-type="fig" rid="F1">Figs 25–26</xref>)</td><td rowspan="1" colspan="1"><italic><tp:taxon-name>Pedionis (Pedionis) serrate</tp:taxon-name></italic></td></tr><tr><td rowspan="1" colspan="1">–</td><td rowspan="1" colspan="1">Aedeagal shaft with a bulge nearly middle, the lateral aspect of aedeagus less sinuated (<xref ref-type="fig" rid="F1">Figs 21–22</xref>)</td><td rowspan="1" colspan="1"><italic><tp:taxon-name>Pedionis (Pedionis) palniensis</tp:taxon-name></italic></td></tr><tr><td rowspan="1" colspan="1">12</td><td rowspan="1" colspan="1">The pair processes wide and as serrated (<xref ref-type="fig" rid="F1">Figs 5–6</xref>)</td><td rowspan="1" colspan="1"><italic><tp:taxon-name>Pedionis (Pedionis) clypellata</tp:taxon-name></italic></td></tr><tr><td rowspan="1" colspan="1">–</td><td rowspan="1" colspan="1">The pair processes narrow and as lamella (<xref ref-type="fig" rid="F1">Figs 1–2, 7–8</xref>)</td><td rowspan="1" colspan="1">13</td><!--PageBreak--><!--PageBreak--></tr><tr><td rowspan="1" colspan="1">13</td><td rowspan="1" colspan="1">Aedeagal shaft with a constriction in middle, the lateral aspect of aedeagus strongly sinuated (<xref ref-type="fig" rid="F1">Figs 1–2</xref>)</td><td rowspan="1" colspan="1"><italic><tp:taxon-name>Pedionis (Pedionis) astrala</tp:taxon-name></italic></td></tr><tr><td rowspan="1" colspan="1">–</td><td rowspan="1" colspan="1">Aedeagal shaft without any constriction in any position, the lateral aspect of aedeagus less sinuated (<xref ref-type="fig" rid="F1">Figs 7–8</xref>)</td><td rowspan="1" colspan="1"><italic><tp:taxon-name>Pedionis (Pedionis) contrasta</tp:taxon-name></italic></td></tr><tr><td rowspan="1" colspan="1">14</td><td rowspan="1" colspan="1">Two pairs of processes without connection, separated (<xref ref-type="fig" rid="F1">Figs 23–24, 27–28, 31–32, 35–36</xref>, <xref ref-type="fig" rid="F4">55–56</xref>)</td><td rowspan="1" colspan="1">15</td></tr><tr><td rowspan="1" colspan="1">–</td><td rowspan="1" colspan="1">Two pairs of processes with a membranous connection (<xref ref-type="fig" rid="F1">Figs 11–14</xref>, <xref ref-type="fig" rid="F3">47–48</xref>)</td><td rowspan="1" colspan="1">19</td></tr><tr><td rowspan="1" colspan="1">15</td><td rowspan="1" colspan="1">The first pair of processes produced on the dorsal margin of apical aedeagal shaft, the second wide (<xref ref-type="fig" rid="F4">Figs 55–56</xref>)</td><td rowspan="1" colspan="1"><italic><tp:taxon-name>Pedionis (Pedionis) tabulatus</tp:taxon-name></italic> Li, Dai &amp; Li sp. n.</td></tr><tr><td rowspan="1" colspan="1">–</td><td rowspan="1" colspan="1">The first pair of processes produced on the ventral margin of apical aedeagal shaft, the second narrow (<xref ref-type="fig" rid="F1">Figs 23–24, 27–28, 31–32, 35–36</xref>)</td><td rowspan="1" colspan="1">16</td><!--PageBreak--></tr><tr><td rowspan="1" colspan="1">16</td><td rowspan="1" colspan="1">The second pair of processes closely to the first (<xref ref-type="fig" rid="F1">Figs 35–36</xref>)</td><td rowspan="1" colspan="1"><italic><tp:taxon-name>Pedionis (Pedionis) yunnana</tp:taxon-name></italic></td></tr><tr><td rowspan="1" colspan="1">–</td><td rowspan="1" colspan="1">The second pair of processes away from the first (<xref ref-type="fig" rid="F1">Figs 23–24, 27–28, 31–32</xref>)</td><td rowspan="1" colspan="1">17</td></tr><tr><td rowspan="1" colspan="1">17</td><td rowspan="1" colspan="1">Dorsal aspect of aedeagal shaft with protuberance in middle (<xref ref-type="fig" rid="F1">Figs 27–28, 31–32</xref>)</td><td rowspan="1" colspan="1">18</td></tr><tr><td rowspan="1" colspan="1">–</td><td rowspan="1" colspan="1">Dorsal aspect of aedeagal shaft without protuberance (<xref ref-type="fig" rid="F1">Figs 23–24</xref>)</td><td rowspan="1" colspan="1"><italic><tp:taxon-name>Pedionis (Pedionis) rufoscutallata</tp:taxon-name></italic></td></tr><tr><td rowspan="1" colspan="1">18</td><td rowspan="1" colspan="1">Aedeagal shaft with a bulge nearly middle, the second pair of processes towards dorsal aspect (<xref ref-type="fig" rid="F1">Figs 31–32</xref>)</td><td rowspan="1" colspan="1"><italic><tp:taxon-name>Pedionis (Pedionis) sumatrana</tp:taxon-name></italic></td></tr><tr><td rowspan="1" colspan="1">–</td><td rowspan="1" colspan="1">Aedeagal shaft without a bulge nearly middle, the second pair of processes towards ventral aspect (<xref ref-type="fig" rid="F1">Figs 27–28</xref>)</td><td rowspan="1" colspan="1"><italic><tp:taxon-name>Pedionis (Pedionis) spinata</tp:taxon-name></italic></td></tr><tr><td rowspan="1" colspan="1">19</td><td rowspan="1" colspan="1">The first pair of processes produced on the dorsal margin of aedeagal shaft as serrated, the second have reflexed ventral aspect view (<xref ref-type="fig" rid="F3">Figs 47–48</xref>)</td><td rowspan="1" colspan="1"><italic><tp:taxon-name>Pedionis (Pedionis) nankunshanensis</tp:taxon-name></italic> Li, Dai &amp; Li sp. n.</td></tr><tr><td rowspan="1" colspan="1">–</td><td rowspan="1" colspan="1">The first pair of processes produced on the ventral margin of aedeagal shaft, the second have no reflexed ventral aspect view (<xref ref-type="fig" rid="F1">Figs 11–14</xref>)</td><td rowspan="1" colspan="1">20</td></tr><tr><td rowspan="1" colspan="1">20</td><td rowspan="1" colspan="1">The second pair of processes wide basally, aedeagal shaft strongly sinuated (<xref ref-type="fig" rid="F1">Figs 13–14</xref>)</td><td rowspan="1" colspan="1"><italic><tp:taxon-name>Pedionis (Pedionis) kagoshimensis</tp:taxon-name></italic></td></tr><tr><td rowspan="1" colspan="1">–</td><td rowspan="1" colspan="1">The second pair of processes slender, aedeagal shaft less sinuated (<xref ref-type="fig" rid="F1">Figs 11–12</xref>)</td><td rowspan="1" colspan="1"><italic><tp:taxon-name>Pedionis (Pedionis) garuda</tp:taxon-name></italic></td></tr></tbody></table></table-wrap><fig id="F1" position="float" orientation="portrait"><label>Figures 1–37.</label><caption><p>Aedeagus of <italic><tp:taxon-name>Pedionis</tp:taxon-name></italic> species, lateral view and ventral view. <bold>1, 2</bold> <italic><tp:taxon-name>Pedionis astrala</tp:taxon-name></italic> Hamilton <bold>3, 4</bold> <italic><tp:taxon-name>Pedionis cherraensis</tp:taxon-name></italic> Viraktamath <bold>5, 6</bold> <italic><tp:taxon-name>Pedionis clypellata</tp:taxon-name></italic> Huang &amp; Viraktamath <bold>7, 8</bold> <italic><tp:taxon-name>Pedionis contrasta</tp:taxon-name></italic> Hamilton <bold>9, 10</bold> <italic><tp:taxon-name>Pedionis curvata</tp:taxon-name></italic> Viraktamath <bold>11, 12</bold> <italic><tp:taxon-name>Pedionis garuda</tp:taxon-name></italic> (Distant) <bold>13, 14</bold> <italic><tp:taxon-name>Pedionis kagoshimensis</tp:taxon-name></italic> (Matsumura) <bold>15, 16</bold> <italic><tp:taxon-name>Pedionis koghiensis</tp:taxon-name></italic> (Evans) <bold>17, 18</bold> <italic><tp:taxon-name>Pedionis lii</tp:taxon-name></italic> Zhang &amp; Viraktamath <bold>19, 20</bold> <italic><tp:taxon-name>Pedionis mecota</tp:taxon-name></italic> Liu &amp; Zhang <bold>21, 22</bold> <italic><tp:taxon-name>Pedionis palniensis</tp:taxon-name></italic> Viraktamath <bold>23, 24</bold> <italic><tp:taxon-name>Pedionis rufoscutallata</tp:taxon-name></italic> Huang &amp; Viraktamath <bold>25, 26</bold> <italic><tp:taxon-name>Pedionis serrate</tp:taxon-name></italic> Viraktamath <bold>27, 28</bold> <italic><tp:taxon-name>Pedionis spinata</tp:taxon-name></italic> Zhang&amp;Viraktamath <bold>29, 30</bold> <italic><tp:taxon-name>Pedionis stigma</tp:taxon-name></italic> Kouh <bold>31, 32</bold> <italic><tp:taxon-name>Pedionis sumatrana</tp:taxon-name></italic> Viraktamath <bold>33, 34</bold> <italic><tp:taxon-name>Pedionis venosa</tp:taxon-name></italic> Hamilton <bold>35, 36</bold> <italic><tp:taxon-name>Pedionis yunnana</tp:taxon-name></italic> Zhang &amp; Viraktamath <bold>37</bold> <italic><tp:taxon-name>Pedionis minuta</tp:taxon-name></italic> (Evans). (<bold>1–2, 7–8, 13–14</bold> after <xref ref-type="bibr" rid="B4">Hamilton 1980</xref>; <bold>3–4, 31–32</bold> after <xref ref-type="bibr" rid="B12">Viraktamath 1996</xref>; <bold>5–6, 23–24</bold> after <xref ref-type="bibr" rid="B5">Huang and Viraktamath 1993</xref>; <bold>9–12, 21–22, 25–26</bold> after <xref ref-type="bibr" rid="B11">Viraktamath 1981</xref>; <bold>15–16</bold> after <xref ref-type="bibr" rid="B3">Evans 1974</xref>; <bold>17–18, 27–28; 35–36</bold> after <xref ref-type="bibr" rid="B13">Zhang and Viraktamath 2010</xref>; <bold>19–20</bold> after <xref ref-type="bibr" rid="B8">Liu and Zhang 2003</xref>; <bold>29–30</bold> after <xref ref-type="bibr" rid="B7">Kuoh 1987</xref>; <bold>33–34</bold> after <xref ref-type="bibr" rid="B10">Okudera 2009</xref>; <bold>37</bold> after <xref ref-type="bibr" rid="B2">Evans 1971</xref>)</p></caption><graphic xmlns:xlink="http://www.w3.org/1999/xlink" xlink:href="ZooKeys-096-001-g001.jpg" position="float" orientation="portrait" xlink:type="simple"/></fig><fig id="F2" position="float" orientation="portrait"><label>Figures 38–44.</label><caption><p><italic><tp:taxon-name>Pedionis (Pedionis) nankunshanensis</tp:taxon-name></italic> Li, Dai &amp; Li sp. n. <bold>38</bold> Dorsal view, (<italic>♂</italic>) <bold>39</bold> Lateral view, (<italic>♂</italic>) <bold>40</bold> Facial view, (<italic>♂</italic>) <bold>41</bold> Seventh sternite ventral view. <bold>42–44</bold> <italic><tp:taxon-name>Pedionis (Pedionis) tabulatus</tp:taxon-name></italic> Li, Dai &amp; Li sp. n. <bold>42</bold> Dorsal view, (<italic>♂</italic>) <bold>43</bold> Lateral view, (<italic>♂</italic>) <bold>44</bold> Facial view, (<italic>♂</italic>).</p></caption><graphic xmlns:xlink="http://www.w3.org/1999/xlink" xlink:href="ZooKeys-096-001-g002.jpg" position="float" orientation="portrait" xlink:type="simple"/></fig></tp:treatment-sec><tp:taxon-treatment><tp:treatment-meta><mixed-citation publication-type="journal"><person-group><name><surname>Li</surname><given-names>Hu</given-names></name><name><surname>Dai</surname><given-names>Renhuai</given-names></name><name><surname>Li</surname><given-names>Zizhong</given-names></name></person-group><article-title>
                Notes on the genus <italic>Pedionis</italic> Hamilton (Hemiptera, Cicadellidae, Macropsinae), and with description of two new species from China
                </article-title><source>Zookeys</source><day>10</day><month>5</month><year>2011</year><volume>2011</volume><issue>96</issue><fpage>1</fpage><lpage>10</lpage><pub-id pub-id-type="doi">10.3897/zookeys.96.1495</pub-id></mixed-citation></tp:treatment-meta><tp:nomenclature><tp:taxon-name>
                            <tp:taxon-name-part taxon-name-part-type="genus">Pedionis</tp:taxon-name-part>
                            <tp:taxon-name-part taxon-name-part-type="subgenus"> (Pedionis) </tp:taxon-name-part>
                            <tp:taxon-name-part taxon-name-part-type="species">nankunshanensis</tp:taxon-name-part>
                        		<object-id xmlns:xlink="http://www.w3.org/1999/xlink" xlink:type="simple">urn:lsid:zoobank.org:act:F6618549-C9A5-4430-8458-43FC0B39DDB0</object-id>
                        		<object-id xmlns:xlink="http://www.w3.org/1999/xlink" xlink:type="simple">http://species-id.net/wiki/Pedionis_(Pedionis)_nankunshanensis</object-id>
                        </tp:taxon-name><tp:taxon-authority>Li, Dai &amp; Li</tp:taxon-authority><tp:taxon-status xmlns:xlink="http://www.w3.org/1999/xlink" xlink:type="simple">sp. n.</tp:taxon-status><xref ref-type="fig" rid="F3">Figs 45–52</xref></tp:nomenclature><tp:treatment-sec sec-type="Description"><title>Description.</title><p>Body yellowish-brown (<xref ref-type="fig" rid="F2">Fig. 38</xref>). The vertex inverted “V” shaped, as wide as pronotum (<xref ref-type="fig" rid="F2">Fig. 38</xref>), weakly curved in profile, slightly away from the pronotum (<xref ref-type="fig" rid="F2">Fig. 39</xref>); eyes brown; ocelli located between the eyes, its surrounding yellow, below gray (<xref ref-type="fig" rid="F2">Fig. 40</xref>). The pronotum pale-yellow, anterior margin curved prominent, posterior margin slightly concave. Scutellum triangular, yellowish, scatter dark notches, base-lateral sides gray, post-middle region with one deep notch (<xref ref-type="fig" rid="F2">Fig. 38</xref>). Forewings hyaline, end area chocolate-brown, veins fuscous white spots distinctly (<xref ref-type="fig" rid="F2">Fig. 39</xref>).</p><fig id="F3" position="float" orientation="portrait"><label>Figures 45–52.</label><caption><p><italic><tp:taxon-name>Pedionis (Pedionis) nankunshanensis</tp:taxon-name></italic>Li, Dai &amp; Li sp. n. <bold>45</bold> Male pygofer side, lateral view <bold>46</bold> Subgenital plate, lateral view <bold>47</bold> Aedeagus, ventral view <bold>48</bold> Aedeagus, lateral view <bold>49</bold> Style, dorsal view <bold>50</bold> Dorsal connective <bold>51</bold> Connective, dorsal view <bold>52</bold> Connective, lateral view.</p></caption><graphic xmlns:xlink="http://www.w3.org/1999/xlink" xlink:href="ZooKeys-096-001-g003.jpg" position="float" orientation="portrait" xlink:type="simple"/></fig><sec sec-type="Male genitalia"><title>Male genitalia</title><p> Pygofer broad, the apex acute in lateral view and produced several setae on the ventral margin (<xref ref-type="fig" rid="F3">Fig. 45</xref>). Subgenital plate slender with many marginal setae (<xref ref-type="fig" rid="F3">Fig. 46</xref>). Aedeagus broader basally, shaft strongly sinuate in lateral view, apex tapering, and with two pairs of processes, the apical processes located dorsal margin, serrated, the subapical processes located lateral margin, reflexed in ventral aspect view, apex digitation, the processes with a membranous connection (<xref ref-type="fig" rid="F3">Figs 47–48</xref>). Style parallel-margined and angled on the apical third, the apex obliquely truncate, produced a narrow truncate process on dorsal margin (<xref ref-type="fig" rid="F3">Fig. 49</xref>). Dorsal connective complex and sinuate, apex bulbous, produced a long process from caudal <!--PageBreak-->margin to dorsad, and mesal-ventral apical margin minutely serrated (<xref ref-type="fig" rid="F3">Fig. 50</xref>). Connective broader basally, a finger-like protrusion in middle, both sides bent to the inside (<xref ref-type="fig" rid="F3">Figs 51–52</xref>).</p></sec><sec sec-type="Female"><title>Female.</title><p> Similar to male in coloration and appearance. The seventh sternite 1.5 times the sixth sternite, carved in middle-posterior margin (<xref ref-type="fig" rid="F2">Fig. 41</xref>).</p></sec><sec sec-type="Measurement"><title>Measurement.</title><p>Length (including tegmen): <italic>♂</italic>, 3.2–3.5 mm;♀, 3.8–4.0 mm.</p></sec></tp:treatment-sec><tp:treatment-sec sec-type="Type material"><title>Type material.</title><p>Holotype <italic>♂</italic>, China: Guangdong Prov., Nankunshan, 24 August 2010, collected by Hu Li (GUGC). Paratypes: 1<italic>♂</italic>1♀, same data as holotype; 2♀♀, Guangdong Prov., Nankunshan, 22 August 2010, collected by Junqiang Ni (GUGC).<!--PageBreak--></p></tp:treatment-sec><tp:treatment-sec sec-type="Diagnosis"><title>Diagnosis.</title><p>This species is similar to <italic><tp:taxon-name>Pedionis (Pedionis) yunnana</tp:taxon-name></italic> Zhang &amp; Viraktamath, 2010 but can be distinguished from the latter by having the apical processes on aedeagal shaft serrated; the subapical processes reflexed ventral aspect view, apex digitations.</p></tp:treatment-sec><tp:treatment-sec sec-type="Etymology"><title>Etymology.</title><p>The new species name refers to the type locality.</p></tp:treatment-sec></tp:taxon-treatment><tp:taxon-treatment><tp:treatment-meta><mixed-citation publication-type="journal"><person-group><name><surname>Li</surname><given-names>Hu</given-names></name><name><surname>Dai</surname><given-names>Renhuai</given-names></name><name><surname>Li</surname><given-names>Zizhong</given-names></name></person-group><article-title>
                Notes on the genus <italic>Pedionis</italic> Hamilton (Hemiptera, Cicadellidae, Macropsinae), and with description of two new species from China
                </article-title><source>Zookeys</source><day>10</day><month>5</month><year>2011</year><volume>2011</volume><issue>96</issue><fpage>1</fpage><lpage>10</lpage><pub-id pub-id-type="doi">10.3897/zookeys.96.1495</pub-id></mixed-citation></tp:treatment-meta><tp:nomenclature><tp:taxon-name>
                            <tp:taxon-name-part taxon-name-part-type="genus">Pedionis</tp:taxon-name-part>
                            <tp:taxon-name-part taxon-name-part-type="subgenus"> (Pedionis) </tp:taxon-name-part>
                            <tp:taxon-name-part taxon-name-part-type="species">tabulatus</tp:taxon-name-part>
                        		<object-id xmlns:xlink="http://www.w3.org/1999/xlink" xlink:type="simple">urn:lsid:zoobank.org:act:F3EBE21A-C693-4E00-94EA-B5FBE7706B78</object-id>
                        		<object-id xmlns:xlink="http://www.w3.org/1999/xlink" xlink:type="simple">http://species-id.net/wiki/Pedionis_(Pedionis)_tabulatus</object-id>
                        </tp:taxon-name><tp:taxon-authority>Li, Dai &amp; Li</tp:taxon-authority><tp:taxon-status xmlns:xlink="http://www.w3.org/1999/xlink" xlink:type="simple">sp. n.</tp:taxon-status><xref ref-type="fig" rid="F4">Figs 53–60</xref></tp:nomenclature><tp:treatment-sec sec-type="Description"><title>Description.</title><p>Body coloration and appearance similar to <italic><tp:taxon-name>Pedionis (Pedionis) lii</tp:taxon-name></italic> Zhang &amp; Viraktamath, 2010 but more dark and pronotum slightly concave, with a white belt on posterior margin (<xref ref-type="fig" rid="F2">Figs 42–44</xref>).</p><sec sec-type="Male genitalia"><title>Male genitalia.</title><p>Pygofer broad, obliquely truncate, the apex obtuse in lateral view, produced regularly spike-spines and setae on the ventral margin (<xref ref-type="fig" rid="F4">Fig. 53</xref>). Subgenital plate slender with many setae, several especially long in the end (<xref ref-type="fig" rid="F4">Fig. 54</xref>). Aedeagus broader basally, shaft strongly sinuated, angled heavily on apical third and bulge occurred in middle-dorsal in lateral view; apex tapering, and with two pairs of processes, the apical processes small and produced on dorsal margin, the subapical processes located lateral margin, broad as lamella (<xref ref-type="fig" rid="F4">Figs 55–56</xref>). Style (<xref ref-type="fig" rid="F4">Fig. 57</xref>), dorsal connective (<xref ref-type="fig" rid="F4">Fig. 58</xref>) and connective (<xref ref-type="fig" rid="F4">Figs 59–60</xref>) similar to <italic><tp:taxon-name>Pedionis (Pedionis) nankunshanensis</tp:taxon-name></italic> <bold>sp. n.</bold> but differs by mesal-dorsal serration.</p></sec><sec sec-type="Female"><title>Female.</title><p>Unknown.</p></sec><sec sec-type="Measurement"><title>Measurement.</title><p>Length (including tegmen): <italic>♂</italic>, 5.2mm.</p><fig id="F4" position="float" orientation="portrait"><label>Figures 53–60.</label><caption><p><italic><tp:taxon-name>Pedionis (Pedionis) tabulatus</tp:taxon-name></italic>Li, Dai &amp; Li sp. n. <bold>53</bold> Male pygofer side, lateral view <bold>54</bold> Subgenital plate, lateral view <bold>55</bold> Aedeagus, ventral view <bold>56</bold> Aedeagus, lateral view <bold>57</bold> Style, dorsal view <bold>58</bold> Dorsal connective <bold>59</bold> Connective, dorsal view <bold>60</bold> Connective, lateral view.</p></caption><graphic xmlns:xlink="http://www.w3.org/1999/xlink" xlink:href="ZooKeys-096-001-g004.jpg" position="float" orientation="portrait" xlink:type="simple"/></fig></sec></tp:treatment-sec><tp:treatment-sec sec-type="Type material"><title>Type material.</title><p>Holotype <italic>♂</italic>, China: Guizhou Prov., Kuankuoshui Nature Reserve, Baishaogou, 7 June 2010, collected by Hu Li (GUGC).</p></tp:treatment-sec><tp:treatment-sec sec-type="Diagnosis"><title>Diagnosis.</title><p>This species is similar to <italic><tp:taxon-name>Pedionis (Pedionis) yunnana</tp:taxon-name></italic> Zhang &amp; Viraktamath, 2010 but differs markedly from the latter in having the apical processes on aedeagal shaft occurred in dorsal margin; the subapical processes broad, lamella-like; the pygofer with regularly spike-spines and setae on the ventral margin.</p></tp:treatment-sec><tp:treatment-sec sec-type="Etymology"><title>Etymology.</title><p>Th e species name is derived from the Latin words “<italic>tabulatus</italic>”, indicating the subapical processes of adeagal shaft are lamella-like.</p></tp:treatment-sec></tp:taxon-treatment><ref-list><ref id="B4"><mixed-citation xmlns:xlink="http://www.w3.org/1999/xlink" xlink:type="simple"><person-group><name name-style="western"><surname>Hamilton</surname><given-names>KGA</given-names></name></person-group> (<year>1980</year>)<article-title> Contributions to the study of the world Macropsini (Rhynchota: Homoptera: Cicadellidae).</article-title><source>The Canadinan Entomologist</source><volume>112</volume>:<fpage>875</fpage>-<lpage>932</lpage>.<ext-link ext-link-type="uri" xlink:href="http://dx.doi.org/10.4039/Ent112875-9" xlink:type="simple">doi:10.4039/Ent112875-9</ext-link></mixed-citation></ref><ref id="B6"><mixed-citation xmlns:xlink="http://www.w3.org/1999/xlink" xlink:type="simple"><person-group><name name-style="western"><surname>Kirkaldy</surname><given-names>GW</given-names></name></person-group> (<year>1907</year>)<article-title> Leafhoppers supplement (Hemiptera).</article-title><source>Bulletin of the Hawaiian Sugar Planters Association Experimental Station</source><volume>3</volume>:<fpage>1</fpage>-<lpage>20</lpage>.</mixed-citation></ref><ref id="B12"><mixed-citation xmlns:xlink="http://www.w3.org/1999/xlink" xlink:type="simple"><person-group><name name-style="western"><surname>Viraktamath</surname><given-names>CA</given-names></name></person-group> (<year>1996</year>)<article-title> New Oriental Macropsinae with a key to species of the Indian subcontinent (Insecta: Auchenorrhyncha: Cicadellidae).</article-title><source>Entomologische Abhandlungen, Stätliches Museum für Tierkunde, Dresden,</source><volume>57</volume> (<issue>7</issue>):<fpage>183</fpage>-<lpage>200</lpage>.</mixed-citation></ref><ref id="B5"><mixed-citation xmlns:xlink="http://www.w3.org/1999/xlink" xlink:type="simple"><person-group><name name-style="western"><surname>Huang</surname><given-names>KW</given-names></name><name name-style="western"><surname>Viraktamath</surname><given-names>CA</given-names></name></person-group> (<year>1993</year>)<article-title> The Macropsinae Leafhoppers (Homoptera: Cicadellidae) of Taiwan.</article-title><source>Chinese Journal of Entomology</source><volume>13</volume>:<fpage>361</fpage>-<lpage>373</lpage>.</mixed-citation></ref><ref id="B11"><mixed-citation xmlns:xlink="http://www.w3.org/1999/xlink" xlink:type="simple"><person-group><name name-style="western"><surname>Viraktamath</surname><given-names>CA</given-names></name></person-group> (<year>1981</year>)<article-title> Indian Macropsinae (Homoptera: Cicadellidae). II. Species described by W. L. Distant and descriptions of new species from the Indian subconunent.</article-title><source>Entomologica Scandinavica</source><volume>12</volume>:<fpage>295</fpage>-<lpage>310</lpage>.</mixed-citation></ref><ref id="B3"><mixed-citation xmlns:xlink="http://www.w3.org/1999/xlink" xlink:type="simple"><person-group><name name-style="western"><surname>Evans</surname><given-names>JW</given-names></name></person-group> (<year>1974</year>)<article-title> New Caledonian leafhoppers and the systematic position of <italic>Nosmiopelix</italic> Kirkaldy and <italic>Euacanthella</italic> Evans (Homoptera: Cicadelloidea)</article-title>, <source>Pacific Insects</source><volume>16</volume> (<issue>2–3</issue>): <fpage>165</fpage>–<lpage>175</lpage>.<!--PageBreak--></mixed-citation></ref><ref id="B13"><mixed-citation xmlns:xlink="http://www.w3.org/1999/xlink" xlink:type="simple"><person-group><name name-style="western"><surname>Zhang</surname><given-names>B</given-names></name><name name-style="western"><surname>Viraktamath</surname><given-names>CA</given-names></name></person-group> (<year>2010</year>)<article-title> New species of macropsine leafhopper genus <italic>Pedionis</italic> Hamilton (Hemiptera, Cicadellidae) from China, with a key to Chinese species.</article-title><source>Zootaxa</source><volume>2484</volume>:<fpage>53</fpage>-<lpage>60</lpage>.</mixed-citation></ref><ref id="B8"><mixed-citation xmlns:xlink="http://www.w3.org/1999/xlink" xlink:type="simple"><person-group><name name-style="western"><surname>Liu</surname><given-names>ZJ</given-names></name><name name-style="western"><surname>Zhang</surname><given-names>YL</given-names></name></person-group> (<year>2003</year>)<article-title> Description of Two New Species of Macropsinae (Homoptera: Cicadellidae) from China.</article-title><source>Entomotaxonomia</source><volume>25</volume> (<issue>3</issue>):<fpage>181</fpage>-<lpage>185</lpage>.</mixed-citation></ref><ref id="B7"><mixed-citation xmlns:xlink="http://www.w3.org/1999/xlink" xlink:type="simple"><person-group><name name-style="western"><surname>Kouh</surname><given-names>CL</given-names></name></person-group> (<year>1987</year>)<article-title> Homoptera: Cicadelloidea</article-title>. In: <person-group><name name-style="western"><surname>Shimei Zhang</surname></name></person-group> (<role>Ed</role>) <source>Agricultural insects, spiders, plant diseases and weeds of Xizang Vol. I</source>. <publisher-name>Xizang People’s Press</publisher-name>, <publisher-loc>Lasa</publisher-loc>, <fpage>107</fpage>–<lpage>132</lpage>.</mixed-citation></ref><ref id="B10"><mixed-citation xmlns:xlink="http://www.w3.org/1999/xlink" xlink:type="simple"><person-group><name name-style="western"><surname>Okudera</surname><given-names>S</given-names></name></person-group> (<year>2009</year>)<article-title> Taxonomic note on Japanese species of the genus <italic>Pedionis</italic> Hamilton (Auchenorrhyncha, Cicadellidae, Macropsinae).</article-title><source>Japanese Journal of Systematic Entomology,</source><volume>15</volume> (<issue>2</issue>):<fpage>313</fpage>-<lpage>318</lpage>.</mixed-citation></ref><ref id="B2"><mixed-citation xmlns:xlink="http://www.w3.org/1999/xlink" xlink:type="simple"><person-group><name name-style="western"><surname>Evans</surname><given-names>JW</given-names></name></person-group> (<year>1971</year>)<article-title> Leafhoppers from New Guinea and Australia belonging to the subfamilies Macropsinae and Agalliinae with notes on the position of <italic>Nionia</italic> Ball and <italic>Magnennus</italic> Pruthi (Homoptera: Cicadelloidea).</article-title><source>Pacific Insects</source><volume>13</volume> (<issue>2</issue>):<fpage>343</fpage>-<lpage>360</lpage>.</mixed-citation></ref></ref-list></tp:taxon-treatment>
